# Supplementary material for: Trends in statin prescription among osteoporosis patients: A retrospective cohort study using UK primary care data
Source: PLOS Glob Public Health. 2025 Dec 29;5(12):e0005656. doi: 10.1371/journal.pgph.0005656 (PMC12747384; doi:10.1371/journal.pgph.0005656)
Supplement: S1 Table — (XLSX) [file pgph.0005656.s003.xlsx]

## Sheet: Table 1
S1Table. Statin prescription prevalence and incidence rate from 2005 to 2019.
Year	Prevalence per 1000 persons	Incidence per 1000 person-years
2005	33.76	22.71
2006	38.35	27.04
2007	36.22	24.12
2008	34.94	24.81
2009	32.82	22.38
2010	31.15	20.87
2011	31.39	22.93
2012	33.25	22.24
2013	33.68	23.73
2014	34.85	22.48
2015	30.36	20.47
2016	32.46	20.56
2017	30.88	19.64
2018	30.86	21.17
2019	31.15	17.54
