# Supplementary material for: Trends in statin prescription among osteoporosis patients: A retrospective cohort study using UK primary care data
Source: PLOS Glob Public Health. 2025 Dec 29;5(12):e0005656. doi: 10.1371/journal.pgph.0005656 (PMC12747384; doi:10.1371/journal.pgph.0005656)
Supplement: S2 Table — (XLSX) [file pgph.0005656.s004.xlsx]

## Sheet: Table 1
S2 Table. Statin prescription prevalence and incidence rate stratified by gender.
Year	Prevalence per 1000 persons		Incidence per 1000 person-years
	Female	Male	Female	Male
2005	31.83	49.56	21.91	29.32
2006	38.33	38.46	27.3	25.14
2007	33.98	51.87	23.29	29.97
2008	33.12	47.32	23.28	35.25
2009	32.11	38.71	21.7	28.01
2010	30.52	35.44	21.02	19.83
2011	28.84	46.92	20.91	35.22
2012	30.66	46.65	20.37	31.92
2013	31.31	44.98	22.64	28.98
2014	35.32	32.65	23.06	19.73
2015	28.63	38.64	19.16	26.74
2016	31.24	38.12	19.75	24.35
2017	31.98	25.73	19.79	18.93
2018	30.48	32.55	21	21.92
2019	30.23	35.79	18.08	14.85
