# Supplementary material for: Trends in statin prescription among osteoporosis patients: A retrospective cohort study using UK primary care data
Source: PLOS Glob Public Health. 2025 Dec 29;5(12):e0005656. doi: 10.1371/journal.pgph.0005656 (PMC12747384; doi:10.1371/journal.pgph.0005656)
Supplement: S3 Table — (XLSX) [file pgph.0005656.s005.xlsx]

## Sheet: Table 1
S3 Table. Statin prescription prevalence in 1,000 persons stratified by age groups.
Year	Age Group 1 (50-59)	Age Group 2 (60-69)	Age Group 3 (70-79)	Age Group 4 (80+)
2005	26.29	34.31	36.4	33.47
2006	23.29	35.44	45.44	39.47
2007	26.71	34.79	36.97	40.89
2008	23.03	35.93	35.04	39.27
2009	26.6	36.72	31.32	33.58
2010	28.33	29.55	29.52	35.44
2011	26.1	29.41	33.7	33.09
2012	29.26	33.54	27.76	40.13
2013	26.39	36.93	32.27	35.38
2014	23.6	31.19	38.4	39.01
2015	23.34	37.96	29.18	28.41
2016	27.08	31.5	32.81	35.37
2017	30.27	29.76	27.98	35.12
2018	25.47	34.64	29.36	31.92
2019	15.58	34.83	32.98	33.47
