# Supplementary material for: Trends in statin prescription among osteoporosis patients: A retrospective cohort study using UK primary care data
Source: PLOS Glob Public Health. 2025 Dec 29;5(12):e0005656. doi: 10.1371/journal.pgph.0005656 (PMC12747384; doi:10.1371/journal.pgph.0005656)
Supplement: S4 Table — (XLSX) [file pgph.0005656.s006.xlsx]

## Sheet: Table 1
S4 Table. Statin prescription incidence rate in 1,000 person-years from 2005 to 2019 stratified by age groups.
Year	Age Group 1 (50-59)	Age Group 2 (60-69)	Age Group 3 (70-79)	Age Group 4 (80+)
2005	14.08	24.28	23.8	23.94
2006	16.58	25.78	32.64	26.47
2007	18.37	19.58	24.94	29.68
2008	17.07	27.18	22.48	28.82
2009	18.29	24.49	22.15	22.46
2010	16.77	20.01	21.42	22.85
2011	19.9	19.17	25.4	25.09
2012	19.69	21.54	19.89	26.25
2013	18.48	25.36	19.9	28.75
2014	11.94	19.48	25.82	26.01
2015	15.38	26.08	20.94	17.79
2016	17.49	20.48	18.81	23.84
2017	20.39	16.5	17.73	23.83
2018	17.56	25.62	18.3	22.21
2019	12.5	19.37	18.05	17.8
