# Supplementary material for: Trends in statin prescription among osteoporosis patients: A retrospective cohort study using UK primary care data
Source: PLOS Glob Public Health. 2025 Dec 29;5(12):e0005656. doi: 10.1371/journal.pgph.0005656 (PMC12747384; doi:10.1371/journal.pgph.0005656)
Supplement: S5 Table — (XLSX) [file pgph.0005656.s007.xlsx]

## Sheet: Table 1
S5 Table. Statin cumulative defined daily dose exposure among prevalent users 2005 to 2019.
Year	≥1 cDDD	≥30 cDDD	≥90 cDDD	≥180 cDDD	≥365 cDDD	≥730 cDDD
2005	4.438	4.367	4.203	4.029	3.723	3.211
2006	4.905	4.843	4.576	4.269	3.94	3.458
2007	4.08	4.027	3.644	3.432	3.208	2.752
2008	4.016	4.006	3.847	3.657	3.488	2.928
2009	3.75	3.741	3.515	3.381	3.13	2.712
2010	3.513	3.492	3.238	3.055	2.77	2.362
2011	3.359	3.337	3.173	2.999	2.683	2.377
2012	4.022	3.971	3.765	3.333	3.035	2.49
2013	3.499	3.428	3.195	3.053	2.738	2.17
2014	4.768	4.719	4.51	4.264	3.772	3.011
2015	3.594	3.553	3.349	2.983	2.59	2.007
2016	4.862	4.83	4.637	4.124	2.936	2.262
2017	3.767	3.689	3.419	3.187	2.82	2.144
2018	3.186	3.164	2.883	2.796	2.362	1.821
2019	4.182	4.158	3.846	3.245	2.62	1.178
