# Supplementary material for: Trends in statin prescription among osteoporosis patients: A retrospective cohort study using UK primary care data
Source: PLOS Glob Public Health. 2025 Dec 29;5(12):e0005656. doi: 10.1371/journal.pgph.0005656 (PMC12747384; doi:10.1371/journal.pgph.0005656)
Supplement: S6 Table — (XLSX) [file pgph.0005656.s008.xlsx]

## Sheet: Table 1
S6 Table. Statin cumulative defined daily dose exposure among incident users 2005 to 2019.
Year	≥1 cDDD	≥30 cDDD	≥90 cDDD	≥180 cDDD	≥365 cDDD	≥730 cDDD
2005	2.479	2.437	2.292	2.228	2.061	1.811
2006	2.838	2.817	2.668	2.489	2.299	2.016
2007	2.063	2.03	1.802	1.694	1.574	1.293
2008	2.41	2.399	2.291	2.15	2.02	1.717
2009	2.163	2.155	2.002	1.925	1.772	1.551
2010	1.963	1.943	1.779	1.676	1.542	1.317
2011	2.04	2.029	1.984	1.84	1.597	1.453
2012	2.21	2.19	2.065	1.885	1.668	1.389
2013	2.105	2.063	1.878	1.786	1.641	1.312
2014	2.475	2.449	2.373	2.198	1.886	1.548
2015	2.09	2.048	1.951	1.651	1.392	1.132
2016	2.43	2.414	2.313	2.095	1.675	1.329
2017	2.134	2.056	1.937	1.762	1.585	1.214
2018	1.67	1.67	1.47	1.426	1.116	0.786
2019	1.99	1.99	1.793	1.378	1.182	0.336
